# Supplementary material for: A Comparative XPS, UV PES, NEXAFS, and DFT Study of the Electronic Structure of the Salen Ligand in the H2(Salen) Molecule and the [Ni(Salen)] Complex
Source: Int J Mol Sci. 2023 Jun 7;24(12):9868. doi: 10.3390/ijms24129868 (PMC10298361; doi:10.3390/ijms24129868)
Supplement: Supplementary file 1 [file ijms-24-09868-s001.zip]

Archive with 1 entries (1 files):
- ijms-2439997-supplementary.pdf
